# Supplementary material for: Integrated Transcriptomic and Metabolomic Analysis Reveals the Molecular Regulatory Mechanism of Flavonoid Biosynthesis in Maize Roots under Lead Stress
Source: Int J Mol Sci. 2024 May 31;25(11):6050. doi: 10.3390/ijms25116050 (PMC13285848; doi:10.3390/ijms25116050)
Supplement: Supplementary file 1 [file ijms-25-06050-s001.zip]

Archive with 1 entries (1 files):
- ijms-2999833-supplementary.pdf
